# Supplementary material for: Long-read transcriptomics of caviid gammaherpesvirus 1: compiling a comprehensive RNA atlas
Source: mSystems. 2025 Feb 27;10(3):e01678-24. doi: 10.1128/msystems.01678-24 (PMC11915868; doi:10.1128/msystems.01678-24)
Supplement: Table S1 — Statistics of the Oxford Nanopore PromethION dcDNA and dRNA sequencing. [file msystems.01678-24-s0002.xlsx]

## Sheet: GPHLV MinION
Supplemental Table 1. Statistics of the Oxford Nanopore PromethION dcDNA and dRNA sequencing.
Samples	Read count	Mapped read count	Mapped fraction	Min read length	Min mapped read length	Mean read length	Stdev length	Mean mapped read length	Stdev mapped length	Median read length	Median mapped read length	Max read length	Max mapped read length	Mismatch fraction	Stdev mismatch	Insertion fraction	Stdev insertion	Deletion fraction	Stdev deletion	GC fraction of aligned	Stdev GC content
Guinea_Pig_4hpi_1	3164397	205	6.47833e-05	56	79	963.784	690.76	334.712	426.284	819	142	60697	3265	0.0143844	11.1062	0.0157543	19.6931	0.010362	6.70493	0.392634	141.245
Guinea_Pig_4hpi_2	4253649	198	4.65483e-05	52	91	1129.51	837.811	732.995	1116.19	930	336.5	201137	8637	0.0113689	14.4247	0.0308545	128.14	0.00972901	11.8571	0.379376	402.471
Guinea_Pig_4hpi_3	2406107	54	2.24429e-05	56	84	1007.7	753.95	290.444	296.378	838	142	30820	1333	0.0110941	3.95096	0.00701352	2.92654	0.0117955	6.46792	0.419217	109.648
Guinea_Pig_8hpi_1	2589595	144	5.56072e-05	61	91	1020.45	786.225	532.556	535.538	842	334.5	61445	3436	0.015387	18.8328	0.0160651	48.1688	0.0126095	15.5984	0.376004	191.546
Guinea_Pig_8hpi_2	2693183	149	5.53249e-05	52	82	1018.47	777.679	526.906	570.673	841	264	53684	3416	0.0127374	11.2035	0.0252455	66.7177	0.010088	8.57959	0.394783	222.197
Guinea_Pig_8hpi_3	2369152	82	3.46115e-05	63	89	1063.29	847.792	485.11	503.174	857	318.5	42641	2731	0.0142286	12.1641	0.0126951	25.3311	0.0140526	13.2908	0.377938	189.561
Guinea_Pig_16hpi_1	3648356	5254	0.0014401	59	79	1301.17	992.684	611.485	733.361	1099	350	356989	12461	0.00553546	8.54464	0.0122982	74.5362	0.0051607	8.52562	0.362345	265.689
Guinea_Pig_16hpi_2	3062160	6432	0.00210048	51	79	1464.78	1274.66	639.273	798.58	1193	362	761541	11719	0.00558027	10.1109	0.0095328	57.2476	0.00520234	9.01324	0.363359	286.548
Guinea_Pig_16hpi_3	2540082	4748	0.00186923	55	79	1490.68	1188.09	643.818	926.747	1237	336	74767	15889	0.00577	11.5525	0.00932595	53.7696	0.0053673	10.6095	0.362813	328.886
Guinea_Pig_24hpi_1	3656497	36994	0.0101173	54	79	1327.7	1065.95	669.351	883.435	1102	352.5	59424	12462	0.00489827	8.75868	0.00748652	47.1121	0.00469106	9.01954	0.36187	316.697
Guinea_Pig_24hpi_2	3170419	26885	0.00847995	59	79	1368.65	1106.34	693.635	937.26	1123	364	214535	15118	0.00506264	10.0201	0.00801399	54.2768	0.00472743	9.93833	0.362074	335.306
Guinea_Pig_24hpi_3	2671095	21188	0.00793233	48	79	1412.91	1098.26	703.139	925.389	1177	391	130082	15184	0.00503305	10.0156	0.00896469	60.2226	0.0047204	9.69532	0.362148	332.762
Guinea_Pig_48hpi_1	4282386	283951	0.0663067	57	79	1350.59	1053.82	645.685	963.106	1176	253	347895	20076	0.00549826	9.6166	0.00835207	47.5611	0.00512927	9.50661	0.366354	345.377
Guinea_Pig_48hpi_2	2730186	157667	0.0577495	66	79	1363.58	1127.65	638.633	921.33	1128	274	334701	18381	0.0049849	9.47485	0.00843711	50.2598	0.00470428	9.40758	0.365857	331.357
Guinea_Pig_48hpi_3	2420677	146409	0.0604827	64	79	1407.2	1130.59	631.609	889.868	1148	257	95516	14476	0.0050552	9.98256	0.0084701	49.3822	0.00473181	9.9537	0.366369	320.463
Guinea_Pig_72hpi_1	2504636	409864	0.163642	60	79	1416.66	1164.21	597.678	954.653	1197	142	101293	22933	0.0050716	9.79727	0.00837775	47.6714	0.00468865	9.44508	0.372265	343.849
Guinea_Pig_72hpi_2	2848803	469039	0.164644	61	79	1356.98	1117.81	593.227	907.679	1154	153	380139	19806	0.00513667	9.67518	0.00820913	47.4839	0.00475612	9.45295	0.370002	326.946
Guinea_Pig_72hpi_3	2728941	455717	0.166994	61	79	1339.79	1157.53	579.011	911.203	1090	142	197326	19803	0.00512343	9.67931	0.00780828	44.8585	0.00473323	9.40452	0.369389	324.986
Guinea_Pig_96hpi_1	2961690	528879	0.178573	56	79	1235.53	1048.15	604.281	904.891	975	176	47697	19804	0.00498187	9.40039	0.00722879	43.0655	0.00462306	9.07447	0.367469	323.518
Guinea_Pig_96hpi_2	2986469	493542	0.165259	53	79	1284.41	1070.13	617.715	923.888	1053	187	76475	18389	0.00496646	9.37447	0.00734229	42.7891	0.00460693	9.26245	0.367144	330.749
Guinea_Pig_96hpi_3	2823330	548876	0.194407	56	79	1243.68	1057.23	576.634	874.873	992	144	75530	19460	0.00511895	9.19631	0.00789294	43.92	0.00470597	9.03171	0.370482	314.524
Guinea_Pig_120hpi_1	2945174	478727	0.162546	56	79	1153.3	911.076	486.056	754.21	949	142	174210	19807	0.00539376	8.62415	0.00671431	34.1523	0.00472707	7.99968	0.37671	272.34
Guinea_Pig_120hpi_2	2846114	422183	0.148337	63	79	1202.29	906.097	484.527	736.819	1010	142	58291	18383	0.00531897	8.18349	0.00698479	35.3597	0.00473399	7.70752	0.376233	266.119
Guinea_Pig_120hpi_3	3348057	763321	0.227989	55	79	1105.15	896.102	489.38	754.216	874	142	72054	16667	0.00537931	8.58589	0.0070929	35.7544	0.0048538	8.14583	0.376152	272.755
direct RNA - mixed timepoints	9833670	1208372	0.122881	24	79	1111.89	870.119	1013.17	1212.95	878	447	105548	15590	0.0087107	12.3303	0.0133911	53.8254	0.0225167	31.6035	0.363424	433.75
