# Supplementary material for: Long-read transcriptomics of caviid gammaherpesvirus 1: compiling a comprehensive RNA atlas
Source: mSystems. 2025 Feb 27;10(3):e01678-24. doi: 10.1128/msystems.01678-24 (PMC11915868; doi:10.1128/msystems.01678-24)
Supplement: Table S2 — Coordinates of the coding sequences in the CaGHV-1 genome. [file msystems.01678-24-s0003.xlsx]

## Sheet: genes.gff3
Supplemental Table 2. The coordinates of the coding sequences in the CaGHV-1 genome.
Start	Stop	Strand	Gene name
1394	198	-	G11
2231	3313	+	ORF4
3527	6865	+	ORF6
6868	8901	+	ORF7
8903	11464	+	ORF8
11578	14553	+	ORF9
14707	15972	+	ORF10
16576	16013	-	K3
17357	17629	+	G10
17980	18225	+	G9
18398	18544	+	G8
18541	18654	+	G7
19360	19502	+	PAN
21662	22441	+	ORF18
21675	20104	-	ORF17
24082	22454	-	ORF19
24610	26262	+	ORF21
24611	23769	-	ORF20
26246	28432	+	ORF22
29617	28418	-	ORF23
31783	35907	+	ORF25
31784	29628	-	ORF24
35928	36833	+	ORF26
36818	37708	+	ORF27
38775	37726	-	ORF29 (exon-1)
42860	41838	-	ORF29 (exon-2)
38871	39113	+	ORF30
39110	39670	+	ORF31
39655	40986	+	ORF32
40979	41965	+	ORF33
42859	43824	+	ORF34
43793	44263	+	ORF35
44199	45446	+	ORF36
45459	46907	+	ORF37
46862	47194	+	ORF38
48377	47253	-	ORF39
48483	50375	+	ORF40
51188	50367	-	ORF42
52538	51127	-	ORF43
52829	55165	+	ORF44
55778	55203	-	ORF45
56547	55789	-	ORF46
56989	56549	-	ORF47
58560	57034	-	ORF48
59661	58771	-	ORF49
58688	58749	+	ORF50 (exon-1)
59759	61558	+	ORF50 (exon-2)
61707	61919	+	G5
62158	62460	+	G4
62931	62557	-	ORF52
63738	63004	-	ORF53
63820	64758	+	ORF54
65421	67955	+	ORF56
65439	64792	-	ORF55
68000	68088	+	ORF57 (exon-1)
68269	69579	+	ORF57 (exon-2)
70934	69882	-	ORF58
72046	70949	-	ORF59
73075	72158	-	ORF60
75393	73096	-	ORF61
76382	75393	-	ORF62
76384	79134	+	ORF63
79137	86927	+	ORF64
87423	87019	-	ORF65
88615	87413	-	ORF66
89367	88585	-	ORF67
89623	89339	-	ORF67A
89734	91092	+	ORF68
91096	92010	+	ORF69
93446	93823	+	G2
94570	93857	-	ORF72
95293	94763	-	ORF16
96933	95293	-	ORF73
97891	98955	+	ORF74
102869	99000	-	ORF75
103006	103092	+	G1
103164	103199	+	G12
