# Supplementary material for: Long-read transcriptomics of caviid gammaherpesvirus 1: compiling a comprehensive RNA atlas
Source: mSystems. 2025 Feb 27;10(3):e01678-24. doi: 10.1128/msystems.01678-24 (PMC11915868; doi:10.1128/msystems.01678-24)
Supplement: Table S3 — TSS positions, abundances, and associated promoter elements. [file msystems.01678-24-s0004.xlsx]

## Sheet: TSS
Supplemental Table 3. Positions of the TSSs, their sample-specific abundances, and associated promoter elements.
Position	Abundance	Strand	Gene	TATA box distance	TATA box sequence	CCAAT box distance	CCAAT box sequence	GC box distance	GC box sequence
694	21	+	G11
1523	1398	-	G11	29	TAAAGG
2153	2551	+	ORF4	30	TATTTAA
3469	967	+	ORF6
4820	124	-	G11	30	TATTAAA
6758	223	+	ORF6	33	TATTAAA
7142	75	+	ORF7
7752	3	-	ORF6-orf7 as
8664	4	-	G11	30	ATATAA
8879	1867	+	ORF8	31	TATTTAA
11317	22	+	ORF9	37	TATTAAA
11552	38	+	ORF9	31	TATATA
14681	2560	+	ORF10	33	CTATAT
15335	11	-	ORF10-ORF9 as	30	TATTTAA
16219	10	+	K3			107	ACCAAT
16598	6	-	K3
17005	576	-	K3
18168	11	-	G9 as
18652	2	-	G8 as					61	GCGGCG
18983	3	-	G7 as	30	GTATAT	123	ACCAAT
19035	34	+	OriLyt-L-raRNA	32	CTATAT
19360	1663385	+	PAN	32	GTATAA
20955	20670	-	ORF17	36	TATTTAA
20959	189	+	ORF18
21734	348	-	ORF17
21866	1	+	ORF21
22388	20	-	ORF18 as	30	ATAAAA
22575	10	+	ORF19
23804	12	-	ORF17
24160	353	-	ORF19	36	TATTTAA
24278	239	+	ORF21	31	CTATAT
24865	480	-	ORF20
25100	4	+	ORF21
26228	455	+	ORF22	36	TATTAAA
26762	2	+	ORF25			104	CAATGG
26978	1	+	ORF25
27282	10	-	ORF20
29105	73	+	ORF25	32	TATTTAA
29820	186	-	ORF23	27	TAAAAG
31383	10	+	ORF24	32	GTATAT
31562	5547	+	ORF25	31	TATTTAA
32295	16	-	ORF24
32619	1	-	ORF24	31	TATTTAA
35906	9720	+	ORF26	31	TATTTAA
36298	6	-	ORF25-orf26 as	31	TATTAAA
36785	1366	+	ORF27	32	TATTTAA	103	ACCAAT
37856	8	+	ORF29_b	32	ATATAA
38803	47	-	ORF29b	31	TATATA
38856	666	+	ORF30	31	CTATAT
39630	272	+	ORF32	34	TATTTAA
39714	52	-	ORF29b
40703	1	-	ORF29b	29	ATAAAG
40953	6457	+	ORF33	31	TATTAAA
41229	7	+	ORF34/ORF33
41991	543	+	ORF29_a			131	GCCAAT
42457	8	-	ORF29b	30	TAAAAG	105	CCAATG
42789	45	+	ORF34	31	ATAAAT
43194	273	-	ORF29a	31	TATTTAA
43394	15	-	ORF29a	26	TATATA
43546	3	-	ORF29a	37	ATATAA
43720	151	+	ORF35	30	ATATAA
44126	214	+	ORF36	30	TAAAAG
44190	7	-	ORF29a/ORF34 as
44261	8	-	ORF34 as			91	CCAATG
45354	707	+	ORF37	34	CTATAT
45998	4	-	ORF36 as
46637	6	+	ORF37 /ORF38			95	CCAATC
46936	29	-	ORF29a	31	TATTTAA
47809	8	+	ORF39
48328	34	+	ORF40	33	ATAAAA
48423	645	-	ORF39	32	TATTTAA
50020	32	-	ORF40	34	TATTAAA
50078	2	+	ORF40 / ORF44	33	TATTTAA
51205	591	-	ORF42	35	GTATAT	88	CAATGG
51545	36	+	ORF43	32	TATTAAA
52720	81	+	ORF44	31	ATATAA
52804	3	+	ORF44
53158	319	-	ORF43			109	GCCAAT
53181	1	+	ORF50
53448	12	-	ORF43	35	TATTTAA
53523	30	+	ORF50	34	TATTTAA
54865	11	-	ORF44	31	TATTAAA
55804	11060	-	ORF42	29	TATTTAA
56656	428	-	ORF45	31	GCTATA
57024	4114	-	ORF42			115	CCAATC
57775	348	+	ORF50	32	TATTAAA
58129	62	+	ORF50	31	ATATAA
58510	1	+	ORF50
58576	2953	-	ORF48	31	TATTTAA
59703	33	+	ORF50	33	TATTAAA
59777	1475	-	ORF49	30	GTATAA
61672	2577	+	G5	32	ATATAA
61990	525	+	G4	31	TATTTAA
62167	1	+	G4	33	ATATAA
62435	2	-	ORF49
62956	60396	-	ORF52	32	TATTTAA
62965	14	+	ORF54
63603	1506	+	ORF54
63697	22	+	ORF54					48	GGCGGG
63772	1066	-	ORF53	31	GTATAT
63789	1	-	ORF53	31	TATTAAA
63981	10	+	ORF54
65411	55	+	ORF56	31	TATTTAA
65480	1754	-	ORF55
66112	1	-	ORF55	35	TATTTAA
66852	30	-	ORF55
66876	13	-	ORF55
68000	1634	+	ORF57
68780	6	-	ORF56	37	ATATAA
71120	1419	-	ORF58	31	ATAAAG
71339	3	+	ORF60
72099	20378	-	ORF59	31	TATTTAA
73126	1547	-	ORF60	34	CTATAA
75521	1101	-	ORF61	34	GTATAT	122	CAATGG
76276	43	+	ORF63
76503	387	-	ORF62	31	TATTTAA
77641	75	-	ORF63 as
77879	2	-	ORF63 as
79021	28	+	ORF64	32	TATTAAA
81013	161	-	ORF63	29	TATTTAA	136	CAATGG
82883	2	-	ORF63	30	TATTAAA	87	CCAATC
83943	1	-	ORF58
84513	1	+	ORF68
84837	1	-	ORF63	27	TAAATA
86755	1	-	ORF63
87628	10161	-	ORF65			108	GACCAA
88867	1057	-	ORF66
89269	3	-	ORF66
89490	1122	-	ORF67	31	TATTTAA	127	GACCAA
89655	201	+	ORF68	32	TATTTAA
89682	73509	-	ORF67A
90487	1	-	ORF67A
91045	712	+	ORF69	35	TATTAAA
91064	232	-	ORF68 as	27	TATAAG
91588	158	-	ORF67A
91889	1	-	ORF67A
92062	28	+	OriLyt-R-raRNA
92064	210	-	ORF67A					64	GCGGCG
92332	2	-	ORF67A
92707	97	-	OriLyt-R-raRNA					19	CGGCGG
92729	20	-	OriLyt-R-raRNA			140	CCAATC	54	GCGGCG
92965	13	-	OriLyt-R-raRNA	31	TATTTAA
93217	40	-	OriLyt-R-raRNA	34	TATATA
93288	62	+	G2	36	TATATA
93961	1	+	ORF74
94324	34	+	ORF72 as	36	ATATAA
94634	3414	-	ORF72	32	ATAAAA
94720	30	+	ORF16 as
94969	28	+	ORF16 as	34	TATTAAA
95356	15	+	ORF73 as	32	GTATAT
95481	2311	-	ORF16
96782	3	-	ORF16
97586	23	+	ORF74	29	TAAAAG
97949	1	-	ORF73	31	ATAAAA
98187	419	-	ORF73	31	TATTTAA
101490	3	-	ORF72
101709	8	-	ORF73as/ORF75	32	TATTTAA	131	GCCAAT
102160	1	+	ORF75 as
102875	51614	-	ORF75	32	TATTTAA
103162	3	-	ORF75
103293	1	-	ORF75
103374	10	-	ORF75
