# Supplementary material for: Long-read transcriptomics of caviid gammaherpesvirus 1: compiling a comprehensive RNA atlas
Source: mSystems. 2025 Feb 27;10(3):e01678-24. doi: 10.1128/msystems.01678-24 (PMC11915868; doi:10.1128/msystems.01678-24)
Supplement: Table S4 — TES positions, abundances, and associated poly(A) signals. [file msystems.01678-24-s0005.xlsx]

## Sheet: TES
Supplemental Table 4. Positions of the TESs, their abundances in each sample, and the associated poly(A) signals.
	Abundance	Strand	PAS_distance	PAS_sequence	Manual annotation of dRNA
Position	1	-	26	AGTAAA	9134
68	1440	-	23	AATAAA	9139
84	9	-	21	ATTAAA	191
1071	13	+	24	AATAAA	38
1468	2079	+	19	AATAAA	4820
3339	78	-	33	AAGAAA	86
3931	4	-	25	AATAAA	48
5229	1358	+	43	AATACA	9405
7269	3	+	19	AATAAA	190
9347	1	+	38	AATAAA	69
9756	3	-	22	AATAAA	24
10800	1960	+	20	AATAAA	7197
11505	4	-	20	CATAAA	4
13562	179	+	17	ACTAAA	1320
14606	9	-	27	AATAAA	58
15075	2730	+	20	AATAAA	5926
15987	578	-	40	AATAAA	2757
15988	1	-	21	CATAAA	21
16069	10	+	24	ATTAAA	13
16432	13	-	22	AATAAA	21
17869	34	+	19	AATAAA	36
19140	1661507	+	21	AATAAA	500683
19502	21051	-	24	AATAAA	29637
20089	37	+	32	CATAAA	192
20111	830	-	34	AATAAA	2313
22214	1797	+	17	AATAAA	2524
22517	10	+	24	AATAAA	398
22741	4	-
22951	1	+	28	CATAAA	185
26387	64	+	21	AATACA	204
26422	1	+	44	AATAGA	201
26462	196	-	45	CATAAA	1046
28346	833	+	17	AATATA	10542
28451	4	+	24	AATAAA	16
29537	1	-	34	AATAAA	11
29560	63	+	26	AATAAA	296
29980	11	+	25	AATAAA	377
31189	10	+	20	ATTAAA	111
31502	6	-	24	AGTAAA	10
32184	6	-	20	AATAAA	24
34181	2654	+	31	ATTAAA	3466
37034	198	-	19	AATAAA	640
37711	13838	+	34	CATAAA	21129
37737	8	+	20	AATAAA	135
38439	17	-	20	ATTAAA	34
38533	2	+	21	GATAAA	7
39947	3	-	32	CATAAA	12
40337	16	+	26	AATAAA	171
41276	8019	+	26	ATTAAA	10422
42296	198	-	29	AATAAA	173
43074	1	+	25	ATTAAA	55
44510	2	+			86
44673	12	-	16	AATACA	62
44674	14	+	31	AATAAA	68
44886	7	+	30	ACTAAA	78
45752	4	+	23	AATAAA	158
46197	27	-	31	AATAAA	101
46255	9	+	23	AATATA	167
46256	637	-	23	AATAAA	9063
47088	1160	+	29	AAGAAA	10651
47091	9	+	25	AATAAA	20
48009	32	-	26	AATGAA	48
49829	921	-	24	AATAAA	5146
50347	40	+	28	AATAAA	875
50406	12	-	32	AATAAA	214
50467	13	+	31	CATAAA	19
52239	22	+	30	AATGAA	32
52724	11	-	29	AATAAA	139
54418	18736	-	19	AATAAA	26032
55188	83	+	29	ACTAAA	2068
55189	6	-	12	GATAAA	53
55394	3	-	28	GATAAA	9
56923	309	+	14	GATAAA	239
57975	2251	-	26	GATAAA	5992
58746	3	-	26	AGTAAA	40
61309	11	-	20	CATAAA	16
61435	105	-	18	AATAAA	134
62082	1	-	25	GATAAA	88
62178	14	+	23	AATAAA	3
62282	60408	-	18	AATAAA	64206
62500	3245	+	21	AATAAA	1299
62501	1743	-	23	AATAAA	2722
64750	1522	+	24	AATAAA	6111
64802	15	-	25	AATAAA	66
66256	6	-	45	ATTAAA	129
67570	2	+	22	AATAAA	58
67917	33	+	21	ATTAAA	51
68982	135	+	22	ATTAAA	413
69596	1563	+	16	TATAAA	2188
69663	20845	-	19	AATAAA	36709
69875	3727	-	18	AATAAA	7385
70715	2	-			119
71488	251	-	19	AATAAA	1385
72696	1	-			3
73203	14	-	21	AATAAA	101
74355	3	+	29	AATAAA	61
74960	1021	-	46	CATAAA	13735
77226	43	+	19	AATAAA	361
79613	25	-	23	AATAAA	38
80657	1	-	23	CATAAA	232
80969	77248	-	25	AATAAA	78407
86944	28	+	21	AATAAA	881
87021	6950	-	24	ATTAAA	205
87841	879	-	21	AATAAA	1032
88668	567	-	23	AATAAA	94979
90665	2	-	32	AATGAA	48531
90718	2	-	23	ATTAAA	282
91264	2	+	46	AATAGA	103
91267	95	-	22	AATAAA	17506
91846	912	+	33	ACTAAA	15003
92030	28	+	12	AATAAA	40
92148	21	-			48142
92548	12	-			6
92841	40	-			66
92940	43	+	24	CATAAA	68
93795	6078	-	22	ATTAAA	9674
93802	22	+	21	AATAAA	58
94529	91	-	29	AATGAA	787
94934	67	-	24	ATTAAA	790
94958	30	+	35	CATAAA	108
94961	5	-	27	AGTAAA	102
95012	28	+	28	AATACA	249
95037	15	+	31	GATAAA	254
95073	15	+	21	ACTAAA	7
95628	1	-	48	AAGAAA	6
96424	9	-	20	AATACA	7
96641	14	-	25	CATAAA	278
97868	19	-	27	ATTAAA	40
98004	1	+			4
98184	23	-	44	TATAAA	1689
98824	50592	-	30	AATAAA	89862
98974	2	+	40	ATTAAA	196
98990	37	+	34	AATAAA	351
99545	27	-	43	ATTAAA	3538
99940	618	-	28	ATTAAA	3540
99955	44	-	36	AAGAAA	173
100276	112	-	22	AGTAAA	290
101020	10	-	25	TATAAA	300
101051	75	-			226
101319	1	+	21	AATAAA	17
102627
