# Supplementary material for: Long-read transcriptomics of caviid gammaherpesvirus 1: compiling a comprehensive RNA atlas
Source: mSystems. 2025 Feb 27;10(3):e01678-24. doi: 10.1128/msystems.01678-24 (PMC11915868; doi:10.1128/msystems.01678-24)
Supplement: Table S5 — Intron positions and abundances. [file msystems.01678-24-s0006.xlsx]

## Sheet: Intron
Supplemental Table 5. The positions of introns and their abundances across different samples.
Start	End	Strand	LoRTIA count	NAGATA
563	754	-	68	✔
563	1328	-	14	✔
1045	1306	+	17	✔
1201	1328	-	177	✔
2404	85908	.	3	✔
13670	14854	-	4	✔
25808	25900	+	87	✔
25970	26115	+	76	✔
38863	41954	-	299	✔
38863	39021	-	12	✔
47238	48626	+	5	✔
48818	48915	-	2	✔
49048	49818	-	7	✔
58750	59668	+	523	✔
61899	61986	+	9939	✔
61899	61968	+	69	✔
62044	62124	+	10009	✔
65482	66815	-	5	✔
65482	66444	-	7	✔
65482	65898	-	3	✔
65632	68001	+	5	✔
68089	68206	+	2908	✔
77297	77429	-	42	✔
77605	77719	-	102	✔
82549	82657	-	6	✔
83003	83325	-	2	✔
83443	83563	-	2	✔
89392	89964	-	32	✔
92609	92658	.	60	✔
92645	92696	.	51	✔
92912	93345	+	2	✔
92939	93345	+	6	✔
93127	93345	+	6	✔
93142	93345	+	4	✔
94735	95710	-	18	✔
94735	95642	-	10	✔
95961	103235	.	3	✔
96191	97040	-	6	✔
96191	96557	-	2	✔
96723	103277	.	15	✔
96723	103276	.	3	✔
96954	97040	-	282	✔
97103	98018	-	12	✔
97103	98077	-	3	✔
97131	98018	-	9	✔
97131	97213	-	4	✔
97131	98077	-	7	✔
97131	97897	-	3	✔
97214	98018	-	10	✔
97214	98077	-	3	✔
97815	97900	+	9	✔
97963	98077	-	2	✔
99737	103283	.	1157	✔
101585	102361	-	1484	✔
102524	102628	-	136	✔
102996	103119	-	6	✔
99737	103283	-	0	✔
99737	103279	-	0	✔
99497	100597	-	0	✔
92473	92668	-	0	✔
20323	20549	-	0	✔
19495	19969	+	0	✔
