# Supplementary material for: Long-read transcriptomics of caviid gammaherpesvirus 1: compiling a comprehensive RNA atlas
Source: mSystems. 2025 Feb 27;10(3):e01678-24. doi: 10.1128/msystems.01678-24 (PMC11915868; doi:10.1128/msystems.01678-24)
Supplement: Table S6 — Spliced and non-spliced transcripts detected by LoRTIA and replication-associated RNAs. [file msystems.01678-24-s0007.xlsx]

## Sheet: A
Supplemental Table 6. List of spliced (A), non-spliced (B) transcripts detected by LoRTIA, and replication-associated RNAs (C) including their binding energies and target genes.
Start/Stop	Start/Stop	Strand	Count	Exon Coordinates	Type	Splice type	Gene	Number of dRNA reads identified by NAGATA	5' UTR Start	5' UTR End	3' UTR Start	3' UTR End	5' UTR length	3' UTR length
1523	84	-	3	84-562;755-1,523	mRNA	1a: Within a gene	G11	78	1523	1394	198	84	129	114
1523	84	-	12	84-562;755-1,200;1,329-1,523	mRNA	1a: Within a gene	G11	53	1523	1394	198	84	129	114
1523	84	-	3	84-562;1,329-1,523	mRNA	1a: Within a gene	G11	11	1523	1394	198	84	129	114
1523	84	-	19	84-1,200;1,329-1,523	mRNA	1a: Within a gene	G11	78	1523	1394	198	84	129	114
694	3339	+	6	694-1,044;1,307-3,339	mRNA	1a: 5' UTR	ORF4, G11	11	694	2231	3313	3339	1274	26
694	11505	+	2	694-1,044;1,307-11,505	mRNA	1a: 5' UTR	ORF4, ORF6, ORF7, ORF8, G11	0	694	2231	3313	11505	1274	8192
16598	3931	-	1	3,931-13,669;14,855-16,598	mRNA	1a: 3' UTR	ORF6, ORF7, ORF8, ORF9, ORF10, K3	0	16598	16576	16013	3931	22	10896
24278	28451	+	2	24,278-25,807;25,901-25,969;26,116-28,451	mRNA	1a: 5' UTR	ORF21, ORF22, ORF20, ORF23	3	24278	24610	26262	28451	91	2189
24278	28451	+	1	24,278-25,969;26,116-28,451	mRNA	1a: 5' UTR	ORF21, ORF22, ORF20, ORF23	0	24278	24610	26262	28451	185	2189
25100	26422	+	4	25,100-25,807;25,901-26,422	mRNA	1a: 5' UTR	ORF22	12	25100	26246	28432		1146
39714	37711	-	9	37,711-38,862;39,022-39,714	mRNA	1a: 5' UTR	ORF30, ORF31, ORF32, ORF29b	10	39714	38775	37726	37711	779	15
43194	37711	-	63	37,711-38,862;41,955-43,194	mRNA	1b: ORF29a-ORF29b	ORF30, ORF31, ORF32, ORF33, ORF34, ORF29b, ORF29a	96	43194	42860	41838	37711	334	15
43194	38533	-	8	38,533-38,862;41,955-43,194	mRNA	1b: ORF29a-ORF29b	ORF30, ORF31, ORF32, ORF33, ORF34, ORF29b, ORF29a	8	43194	42860	41838	38533	334	3305
46637	50406	+	2	46,637-47,237;48,627-50,406	mRNA	1b: ORF38-ORF40	ORF37, ORF38, ORF40, ORF39, ORF42	4	46637	46862	47194	50406	225	1822
51545	62501	+	1	51,545-58,749;59,669-61,898;61,987-62,043;62,125-62,501	mRNA	1b: ORF48-ORF50	ORF44, ORF50, G4, G5, ORF43, ORF45, ORF46, ORF47, ORF48, ORF49	0	51545	52829	55165	62501	1284	6245
52804	62501	+	1	52,804-61,898;61,987-62,043;62,125-62,501	mRNA	1b: ORF48-ORF50	ORF44, ORF50, G4, G5, ORF45, ORF46, ORF47, ORF48, ORF49	0	52804	52829	55165	62501	25	7165
52804	62501	+	1	52,804-58,749;59,669-61,898;61,987-62,043;62,125-62,501	mRNA	1b: ORF48-ORF50	ORF44, ORF50, G4, G5, ORF45, ORF46, ORF47, ORF48, ORF49	0	52804	52829	55165	62501	25	6245
53181	62501	+	1	53,181-61,898;61,987-62,501	mRNA	1b: ORF48-ORF50	ORF44, ORF50, G4, G5, ORF45, ORF46, ORF47, ORF48, ORF49	0	53181	59759	61558	62501	6578	854
53523	62501	+	8	53,523-58,749;59,669-61,898;61,987-62,043;62,125-62,501	mRNA	1b: ORF48-ORF50	ORF44, ORF50, G4, G5, ORF45, ORF46, ORF47, ORF48, ORF49	1	53523	59759	61558	62501	5316	772
53523	62501	+	4	53,523-58,749;59,669-62,501	mRNA	1b: ORF48-ORF50	ORF44, ORF50, G4, G5, ORF45, ORF46, ORF47, ORF48, ORF49	1	53523	59759	61558	62501	5316	943
53523	62501	+	3	53,523-61,898;61,987-62,501	mRNA	1b: ORF48-ORF50	ORF44, ORF50, G4, G5, ORF45, ORF46, ORF47, ORF48, ORF49	0	53523	59759	61558	62501	6236	772
53523	62501	+	2	53,523-58,749;59,669-61,898;61,987-62,501	mRNA	1b: ORF48-ORF50	ORF44, ORF50, G4, G5, ORF45, ORF46, ORF47, ORF48, ORF49	1	53523	59759	61558	62501	5316	854
53523	62501	+	1	53,523-61,898;61,987-62,043;62,125-62,501	mRNA	1b: ORF48-ORF50	ORF44, ORF50, G4, G5, ORF45, ORF46, ORF47, ORF48, ORF49	0	53523	59759	61558	62501	6236	772
57775	62501	+	5	57,775-58,749;59,669-61,898;61,987-62,501	mRNA	1b: ORF48-ORF50	ORF50, G4, G5, ORF48, ORF49	19	57775	59759	61558	62501	1064	854
57775	62501	+	14	57,775-58,749;59,669-62,501	mRNA	1b: ORF48-ORF50	ORF50, G4, G5, ORF48, ORF49	28	57775	59759	61558	62501	1064	943
58129	62501	+	3	58,129-58,749;59,669-61,898;61,987-62,501	mRNA	1b: ORF48-ORF50	ORF50, G4, G5, ORF48, ORF49	40	58129	59759	61558	62501	710	854
58129	62501	+	3	58,129-61,898;61,987-62,501	mRNA	1b: ORF48-ORF50	ORF50, G4, G5, ORF48, ORF49	1	58129	59759	61558	62501	1630	943
58129	62501	+	6	58,129-61,898;61,987-62,043;62,125-62,501	mRNA	1b: ORF48-ORF50	ORF50, G4, G5, ORF48, ORF49	1	58129	59759	61558	62501	1630	861
58129	62501	+	40	58,129-58,749;59,669-61,898;61,987-62,043;62,125-62,501	mRNA	1b: ORF48-ORF50	ORF50, G4, G5, ORF48, ORF49	33	58129	59759	61558	62501	710	772
59703	62501	+	4	59,703-61,898;61,987-62,501	mRNA	1a: 3' UTR	ORF50, G4, G5	39	59703	59759	61558	62501	56	854
59703	62501	+	15	59,703-61,898;61,987-62,043;62,125-62,501	mRNA	1a: 3' UTR	ORF50, G4, G5	36	59703	59759	61558	62501	56	772
61672	62501	+	4	61,672-62,043;62,125-62,501	ncRNA		G4, G5	7
61672	62501	+	59	61,672-61,898;61,987-62,501	ncRNA		G4, G5	8385
61672	62282	+	5	61,672-61,898;61,987-62,043;62,125-62,282	ncRNA		G4, G5	31
61672	64802	+	2	61,672-61,898;61,987-62,043;62,125-64,802	mRNA	1a: 5' UTR	ORF54, G4, G5, ORF52, ORF53, ORF55	3	61672	63820	64758	64802	2148	44
61672	62501	+	2423	61,672-61,898;61,987-62,043;62,125-62,501	ncRNA		G4, G5	8212
61672	62501	+	15	61,672-61,898;61,969-62,043;62,125-62,501	ncRNA		G4, G5	52
61990	62282	+	9	61,990-62,043;62,125-62,282	ncRNA		G4	5
61990	62501	+	396	61,990-62,043;62,125-62,501	ncRNA		G4	315
63603	69663	+	5	63,603-68,088;68,207-69,663	mRNA	1a: 5' UTR	ORF54, ORF56, ORF57, ORF53, ORF55	3	63603	63820	64758	69663	217	4786
66852	64750	-	15	64,750-65,481;66,816-66,852	mRNA	1a: 5' UTR	ORF54, ORF56, ORF55	6	66852	65439	64792	64750	78	42
66112	64750	-	1	64,750-65,481;65,899-66,112	mRNA	1a: 5' UTR	ORF54, ORF56, ORF55	4	66112	65439	64792	64750	255	42
65411	69596	+	5	65,411-65,631;68,002-68,088;68,207-69,596	mRNA	1a: 5' UTR	ORF56, ORF57, ORF55	3	65411	68269	69579	69596	368	17
65411	69596	+	15	65,411-68,088;68,207-69,596	mRNA	1a: 5' UTR	ORF56, ORF57, ORF55	15	65411	68269	69579	69596	2739	17
68000	69663	+	1089	68,000-68,088;68,207-69,663	mRNA	1a: 5' UTR	ORF57	2290	68000	68269	69579	69663	150	84
77879	77226	-	2	77,226-77,296;77,430-77,604;77,720-77,879	ncRNA		ORF63	2
82883	77226	-	2	77,226-82,548;82,658-82,883	ncRNA		ORF63, ORF64	0
77641	77226	-	1	77,226-77,296;77,430-77,641	ncRNA		ORF63	4
89682	77226	-	2	77,226-83,442;83,742-89,682	mRNA	1a: 3' UTR	ORF63, ORF64, ORF65, ORF66, ORF67, ORF67A	0	89682	89623	89339	77226	59	11813
90487	77226	-	1	77,226-89,391;89,965-90,487	mRNA	1a: 5' UTR	ORF63, ORF64, ORF68, ORF65, ORF66, ORF67, ORF67A	0	90487	89623	89339	77226	864	11539
89682	77226	-	1	77,226-77,296;77,430-89,682	mRNA	1a: 3' UTR	ORF63, ORF64, ORF65, ORF66, ORF67, ORF67A	0	89682	89623	89339	77226	59	11979
81013	77226	-	2	77,226-77,604;77,720-81,013	ncRNA		ORF63, ORF64	0
92965	92548	-	1	92,548-92,594;92,645-92,965	ncRNA		OriLyt-R	0
98187	93802	-	144	93,802-96,953;97,041-98,187	mRNA	1b: ORF73-ORF72	ORF74, G2, ORF73, ORF16, ORF72	72	98187	96933	95293	93802	1166	1491
98187	93802	-	1	93,802-94,734;95,711-96,953;97,041-97,213;98,019-98,187	mRNA	1b: ORF73-ORF72	ORF74, G2, ORF73, ORF16, ORF72	1	98187	96933	95293	93802	1254	1491
96782	93802	-	2	93,802-94,734;95,711-96,782	mRNA	1b: ORF73-ORF72	G2, ORF73, ORF16, ORF72	4	96782	94570	93857	93802	1235	55
96782	93802	-	1	93,802-94,734;95,643-96,782	mRNA	1a: 5' UTR	G2, ORF73, ORF16, ORF72	0	96782	94570	93857	93802	1303	55
98187	93802	-	1	93,802-96,953;97,041-97,102;98,078-98,187	mRNA	1b: ORF73-ORF72	ORF74, G2, ORF73, ORF16, ORF72	0	98187	96933	95293	93802	190	1491
98187	93802	-	3	93,802-94,734;95,711-96,953;97,041-98,187	mRNA	1b: ORF73-ORF72	ORF74, G2, ORF73, ORF16, ORF72	2	98187	94570	93857	93802	3529	55
98187	93802	-	2	93,802-94,734;95,643-96,953;97,041-98,187	mRNA	1a: 5' UTR	ORF74, G2, ORF73, ORF16, ORF72	1	98187	94570	93857	93802	3617	55
102875	93802	-	3	93,802-96,953;97,041-102,875	mRNA	1a: 5' UTR	ORF74, G2, ORF73, ORF16, ORF75, ORF72	1	102875	96933	95293	93802	5942	1491
98187	93802	-	2	93,802-96,953;97,041-97,130;97,214-98,187	mRNA	1a: 5' UTR	ORF74, G2, ORF73, ORF16, ORF72	0	98187	96933	95293	93802	1254	1491
98187	94934	-	1	94,934-96,190;96,558-96,953;97,041-97,102;98,078-98,187	mRNA	1a: 5' UTR	ORF74, ORF73, ORF16	0	98187	96933	95293	94934	1254	359
102875	94934	-	1	94,934-96,953;97,041-102,875	mRNA	1a: 3' UTR	ORF74, ORF73, ORF16, ORF75	3	102875	102869	99000	94934	6	4066
98187	94934	-	6	94,934-96,953;97,041-97,213;98,019-98,187	mRNA	1a: 5' UTR	ORF74, ORF73, ORF16	7	98187	96933	95293	94934	1254	359
98187	94934	-	10	94,934-96,953;97,041-97,130;98,019-98,187	mRNA	1a: 5' UTR	ORF74, ORF73, ORF16	5	98187	96933	95293	94934	1254	359
98187	94958	-	1	94,958-96,190;97,041-97,102;98,019-98,187	mRNA	1a: 5' UTR	ORF74, ORF73, ORF16	0	98187	96933	95293	94958	1254	335
98187	94958	-	9	94,958-96,953;97,041-97,130;98,019-98,187	mRNA	1a: 5' UTR	ORF74, ORF73, ORF16	5	98187	96933	95293	94958	1254	335
98187	94958	-	2	94,958-96,953;97,041-97,213;98,078-98,187	mRNA	1a: 5' UTR	ORF74, ORF73, ORF16	1	98187	96933	95293	94958	1254	335
98187	94958	-	4	94,958-96,953;97,041-97,102;98,019-98,187	mRNA	1a: 5' UTR	ORF74, ORF73, ORF16	5	98187	96933	95293	94958	1254	335
97949	94958	-	1	94,958-96,190;97,041-97,130;97,898-97,949	mRNA	1a: 5' UTR	ORF74, ORF73, ORF16	0	97949	96933	95293	94958	1016	335
98187	95012	-	1	95,012-96,190;96,558-96,953;97,041-97,130;98,078-98,187	mRNA	1a: 5' UTR	ORF74, ORF73, ORF16	0	98187	96933	95293	95012	1254	281
98187	96641	-	1	96,641-96,953;97,041-97,130;97,898-97,962;98,078-98,187	mRNA	1a: 5' UTR	ORF74, ORF73	0	98187	96933		96641	1254
97586	98990	+	2	97,586-97,814;97,901-98,990	mRNA	1a: 5' UTR	ORF74	3	97586	97891	98955	98990	212	35
98187	97868	-	2	97,868-97,962;98,078-98,187	ncRNA		ORF74	2
102875	98974	-	1754	98,974-101,584;102,362-102,875	mRNA	1a: Within a gene	ORF75	827	102875	102869	99000	98974	6	26
102875	98974	-	63	98,974-102,523;102,629-102,875	mRNA	1a: Within a gene	ORF75	30	102875	102869	99000	98974	6	26
102875	99955	-	32	99,955-101,584;102,362-102,523;102,629-102,875	ncRNA		ORF75	16
103293	100276	-	1	100,276-102,995;103,120-103,293	ncRNA		G1, G12, ORF75	0

## Sheet: B
Start	Stop	Strand	Count	Gene	Type	Nagata count	Manual annotation of dRNA-Seq reads	Antisense dRNA ratio	Antisense dcDNA ratio	5' UTR Start	5' UTR End	3' UTR Start	3' UTR End	5' UTR length	3' UTR length
1523	84	-	1351	G11	Monocistronic-Canonic		6527			1523	1394	198	84	129	114
4820	84	-	46	G11-ORF4	Complex-Canonic		21			4820	1394	198	84	3426	114
8664	84	-	4	G11-ORF4-ORF6	Complex-Canonic	1	2			8664	1394	198	84	7270	114
16598	84	-	1	G11-ORF4-ORF6-ORF7-ORF8-ORF9-ORF10-K3	Complex-Canonic					16598	16576	16013	84	22	15929
694	1468	+	12	G11	Antisense-Canonic		15	0.00229815	0.00888231
2153	3339	+	2073	ORF4	Monocistronic-Canonic		2854			2153	2231	3313	3339	78	26
2153	7269	+	435	ORF4-ORF6	Policistronic-Canonic	462	489			2153	2231	3313	7269	78	3956
2153	11505	+	34	ORF4-ORF6-ORF7-ORF8	Policistronic-Canonic	11	13			2153	2231	3313	11505	78	8192
2153	14606	+	6	ORF4-ORF6-ORF7-ORF8-ORF9	Policistronic-Canonic					2153	2231	3313	14606	78	11293
2153	15987	+	3	ORF4-ORF6-ORF7-ORF8-ORF9-ORF10	Policistronic-Canonic					2153	2231	3313	15987	78	12674
3469	7269	+	848	ORF6	Monocistronic-Canonic	33	1753			3469	3527	6865	7269	58	404
3469	11505	+	88	ORF6-ORF7-ORF8	Policistronic-Canonic	56	60			3469	3527	6865	11505	58	4640
3469	14606	+	14	ORF6-ORF7-ORF8-ORF9	Policistronic-Canonic	4	6			3469	3527	6865	14606	58	7741
3469	15987	+	14	ORF6-ORF7-ORF8-ORF9-ORF10	Policistronic-Canonic		1			3469	3527	6865	15987	58	9122
3469	9347	+	3	ORF6-ORF7	Policistronic-Canonic		1			3469	3527	6865	9347	58	2482
4820	3931	-	77	ORF6	Antisense-intragenic-Canonic		40	0.022818	0.0908019
7752	5229	-	3	ORF6-ORF7	Antisense-Canonic		1	0.0166667	0.0340909
6758	11505	+	174	ORF7-ORF8	Policistronic-Canonic	134	151			6758	6868	8901	11505	110	2604
6758	15987	+	31	ORF7-ORF8-ORF9-ORF10	Policistronic-Canonic	5	5			6758	6868	8901	15987	110	7086
6758	14606	+	17	ORF7-ORF8-ORF9	Policistronic-Canonic	8	8			6758	6868	8901	14606	110	5705
6758	9756	+	1	ORF7	Monocistronic-Canonic					6758	6868	8901	9756	110	855
8879	11505	+	1662	ORF8	Monocistronic-Canonic	54	2590			8879	8903	11464	11505	24	41
8879	14606	+	104	ORF8-ORF9	Policistronic-Canonic	5	123			8879	8903	11464	14606	24	3142
8879	15987	+	100	ORF8-ORF9-ORF10	Policistronic-Canonic	62	68			8879	8903	11464	15987	24	4523
8879	19502	+	1	ORF8-ORF9-ORF10-K3-G10-G9-G8-G7	Complex-Canonic					8879	8903	11464	19502	24	8038
16598	10800	-	3	ORF9-ORF10-K3	Complex-Canonic		1			16598	16576	16013	10800	22	5213
11317	15987	+	22	ORF9-ORF10	Policistronic-Canonic	30	43			11317	11578	14553	15987	261	1434
11552	14606	+	38	ORF9	Monocistronic-Canonic	53	63			11552	11578	14553	14606	26	53
16598	13562	-	1	ORF10-K3	Complex-Canonic					16598	16576	16013	13562	22	2451
14681	15987	+	2560	ORF10	Monocistronic-Canonic	2934	3103			14681	14707	15972	15987	26	15
15335	15075	-	9	ORF10	Antisense-intragenic-Canonic	28	46	0.0148244	0.00351563
17005	15988	-	576	K3	Monocistronic-Canonic	419	475			17005	16576	16013	15988	429	25
18652	15988	-	1	K3-G10-G9-G8	Complex-Canonic		2			18652	16576	16013	15988	2076	25
18983	15988	-	1	K3-G10-G9-G8-G7	Complex-Canonic		1			18983	16576	16013	15988	2407	25
18652	16069	-	1	G10-G9-G8	Policistronic-Canonic					18652	16576	16013	16069
16219	16432	+	10	K3	Antisense-intragenic-Canonic		7	0.0147368	0.0173611
18652	16069	-	2	OriLyt-L	raRNA-Canonic		1
18983	17869	-	2	OriLyt-L	raRNA-Canonic		1
18168	17869	-	11	OriLyt-L	raRNA-Canonic		8
18983	17869	-	2	G9-G8-G7	Policistronic-Canonic		1			18983	16576	16013	17869
19035	19140	+	34	OriLyt-L-PAN-ORF17	raRNA-Canonic		21
19360	19502	+	1661506	PAN	ncRNA-Canonic	469490	499162
19360	22517	+	1612	ORF17-ORF18	Complex-Canonic	426	469			19360	20104	21675	22517	744	842
19360	28451	+	200	ORF17-ORF18-ORF19-ORF20-ORF21-ORF22	Complex-Canonic	26	50			19360	20104	21675	28451	744	6776
19360	37737	+	13	ORF17-ORF18-ORF19-ORF20-ORF21-ORF22-ORF23-ORF24-ORF25-ORF26-ORF27	Complex-Canonic					19360	20104	21675	37737	744	16062
19360	26422	+	11	ORF17-ORF18-ORF19-ORF20-ORF21	Complex-Canonic					19360	20104	21675	26422	744	4747
19360	31189	+	5	ORF17-ORF18-ORF19-ORF20-ORF21-ORF22-ORF23	Complex-Canonic					19360	20104	21675	31189	744	9514
19360	42296	+	1	ORF17-ORF18-ORF19-ORF20-ORF21-ORF22-ORF23-ORF24-ORF25-ORF26-ORF27-ORF29b-ORF30-ORF31-ORF32-ORF33	Complex-Canonic					19360	20104	21675	42296	744	20621
20955	20089	-	20670	ORF17.5	Putative-Canonic	23824	24423			20955	21675	20104	20089	-720	15
21734	20089	-	348	ORF17	Monocistronic-Canonic	869	751			21734	21675	20104	20089	59	15
23804	20089	-	12	ORF17-ORF18	Complex-Canonic		11			23804	21675	20104	20089	2129	15
24865	20089	-	11	ORF17-ORF18-ORF19-ORF20	Complex-Canonic		24			24865	24611	23769	20089	254	3680
24160	20089	-	10	ORF17-ORF18-ORF19	Complex-Canonic		22			24160	24082	22454	20089	78	2365
20959	22517	+	185	ORF18	Monocistronic-Canonic	13	181			20959	21662	22441	22517	703	76
20959	28451	+	4	ORF18-ORF19-ORF20-ORF21-ORF22	Complex-Canonic	7	19			20959	21662	22441	28451	703	6010
21866	28451	+	1	ORF19-ORF20-ORF21-ORF22	Complex-Canonic		22			21866	22454	24082	28451	588	4369
24865	22214	-	465	ORF19-ORF20	Policistronic-Canonic	396	450			24865	24611	23769	22214	254	1555
24160	22214	-	343	ORF19	Monocistronic-Canonic	344	408			24160	24082	22454	22214	78	240
22388	22214	-	20	ORF18	Antisense-intragenic-Canonic	14	60	0.331492	0.108108
27282	22214	-	2	ORF19-ORF20-ORF21	Complex-Canonic	12	13			27282	24611	23769	22214	2671	1555
22575	22741	+	10	ORF19	Antisense-intragenic-Canonic		6	0.0147059	0.0291545
24865	22951	-	4	ORF20	Monocistronic-Canonic					24865	24611	23769	22951	254	818
24278	28451	+	183	ORF21-ORF22	Policistronic-Canonic	53	833			24278	24610	26262	28451	332	2189
24278	26422	+	45	ORF21	Monocistronic-Canonic	1	42			24278	24610	26262	26422	332	160
24278	31189	+	1	ORF21-ORF22-ORF23	Complex-Canonic	4	4			24278	24610	26262	31189	332	4927
24278	37737	+	1	ORF21-ORF22-ORF23-ORF24-ORF25-ORF26-ORF27	Complex-Canonic					24278	24610	26262	37737	332	11475
26228	28451	+	442	ORF22	Monocistronic-Canonic	1963	2143			26228	26246	28432	28451	18	19
26228	37737	+	7	ORF22-ORF23-ORF24-ORF25-ORF26-ORF27	Complex-Canonic		4			26228	26246	28432	37737	18	9305
26228	31189	+	5	ORF22-ORF23	Complex-Canonic	25	25			26228	26246	28432	31189	18	2757
26228	37034	+	1	ORF22-ORF23-ORF24-ORF25-ORF26	Complex-Canonic					26228	26246	28432	37034	18	8602
26762	37737	+	2	ORF23-ORF24-ORF25-ORF26-ORF27	Complex-Canonic		1			26762	28418	29617	37737	1656	8120
26978	37034	+	1	ORF23-ORF24-ORF25-ORF26	Complex-Canonic					26978	28418	29617	37034	1440	7417
29820	28346	-	186	ORF23	Monocistronic-Canonic	189	241			29820	29617	28418	28346	203	72
32295	28346	-	10	ORF23-ORF24	Policistronic-Canonic	29	32			32295	31784	29628	28346	511	1282
29105	29980	+	63	ORF23-ORF24	Antisense-Canonic	109	115	0.477178	0.33871
29105	37737	+	5	ORF24-ORF25-ORF26-ORF27	Complex-Canonic		7			29105	29628	31784	37737	523	5953
29105	29537	+	4	ORF23	Antisense-intragenic-Canonic		8	0.033195	0.0215054
29105	37034	+	1	ORF24-ORF25-ORF26	Complex-Canonic		1			29105	29628	31784	37034	523	5250
32619	29560	-	1	ORF24	Monocistronic-Canonic					32619	31784	29628	29560	835	68
31383	31502	+	10	ORF24	Antisense-intragenic-Canonic	2	3	0.0124481	0.0537634
31562	37737	+	4711	ORF25-ORF26-ORF27	Policistronic-Canonic	253	1123			31562	31783	35907	37737	221	1830
31562	37034	+	778	ORF25-ORF26	Policistronic-Canonic	50	234			31562	31783	35907	37034	221	1127
31562	42296	+	54	ORF25-ORF26-ORF27-ORF29b-ORF30-ORF31-ORF32-ORF33	Complex-Canonic		8			31562	31783	35907	42296	221	6389
31562	47091	+	4	ORF25-ORF26-ORF27-ORF29b-ORF30-ORF31-ORF32-ORF33-ORF29a-ORF34-ORF35-ORF36-ORF37	Complex-Canonic					31562	31783	35907	47091	221	11184
32295	32184	-	6	ORF25	Antisense-intragenic-Canonic		4	0.017094	0.00771208
36298	34181	-	6	ORF25-ORF26	Antisense-Canonic		4	0.017094	0.00771208
35906	37737	+	7756	ORF26-ORF27	Policistronic-Canonic	5883	6358			35906	35928	36833	37737	22	904
35906	37034	+	1873	ORF26	Monocistronic-Canonic	1192	1281			35906	35928	36833	37034	22	201
35906	42296	+	84	ORF26-ORF27-ORF29b-ORF30-ORF31-ORF32-ORF33	Complex-Canonic	33	37			35906	35928	36833	42296	22	5463
35906	47091	+	7	ORF26-ORF27-ORF29b-ORF30-ORF31-ORF32-ORF33-ORF29a-ORF34-ORF35-ORF36-ORF37	Complex-Canonic		1			35906	35928	36833	47091	22	10258
36785	37737	+	1343	ORF27	Monocistronic-Canonic		1917			36785	36818	37708	37737	33	29
36785	42296	+	20	ORF27-ORF29b-ORF30-ORF31-ORF32-ORF33	Complex-Canonic		20			36785	36818	37708	42296	33	4588
36785	47091	+	3	ORF27-ORF29b-ORF30-ORF31-ORF32-ORF33-ORF29a-ORF34-ORF35-ORF36-ORF37	Complex-Canonic					36785	36818	37708	47091	33	9383
38803	37711	-	47	ORF29b	Monocistronic-Canonic	18	36			38803	38775	37726	37711	28	15
39714	37711	-	38	ORF29b-ORF30-ORF31	Complex-Canonic	30	33			39714	38775	37726	37711	939	15
43194	37711	-	17	ORF29b-ORF30-ORF31-ORF32-ORF33-ORF29a	Complex-Canonic	21	22			43194	42860	41838	37711	334	4127
42457	37711	-	3	ORF29b-ORF30-ORF31-ORF32-ORF33	Complex-Canonic	3	5			42457	38775	37726	37711	3682	15
46936	37711	-	1	ORF29b-ORF30-ORF31-ORF32-ORF33-ORF29a-ORF34-ORF35-ORF36-ORF37	Complex-Canonic					46936	42860	41838	37711	4076	4127
37856	38439	+	8	ORF29b	Antisense-intragenic-Canonic	9	13	0.361111	0.170213
43394	38533	-	1	ORF30-ORF31-ORF32-ORF33-ORF29a	Complex-Canonic					43394	42860	41838	38533	534	3305
38856	42296	+	640	ORF30-ORF31-ORF32-ORF33	Policistronic-Canonic	516	573			38856	38871	39113	42296	15	3183
38856	47091	+	12	ORF30-ORF31-ORF32-ORF33-ORF29a-ORF34-ORF35-ORF36-ORF37	Complex-Canonic					38856	38871	39113	47091	15	7978
38856	41276	+	11	ORF30-ORF31-ORF32	Policistronic-Canonic	7	7			38856	38871	39113	41276	15	2163
38856	39947	+	2	ORF30-ORF31	Policistronic-Canonic		2			38856	38871	39113	39947	15	834
38856	44510	+	1	ORF30-ORF31-ORF32-ORF33-ORF29a-ORF34-ORF35	Complex-Canonic					38856	38871	39113	44510	15	5397
39630	42296	+	263	ORF32-ORF33	Policistronic-Canonic	407	460			39630	39655	40986	42296	25	1310
39630	41276	+	5	ORF32	Monocistronic-Canonic	9	10			39630	39655	40986	41276	25	290
39630	47091	+	4	ORF32-ORF33-ORF29a-ORF34-ORF35-ORF36-ORF37	Complex-Canonic		2			39630	39655	40986	47091	25	6105
43194	40337	-	2	ORF33-ORF29a	Complex-Canonic		1			43194	42860	41838	40337	334	1501
40703	40337	-	1	ORF32	Antisense-intragenic-Canonic		3	0.3	0.2
40953	42296	+	6414	ORF33	Monocistronic-Canonic	44	5748			40953	40979	41965	42296	26	331
40953	47091	+	41	ORF33-ORF29a-ORF34-ORF35-ORF36-ORF37	Complex-Canonic	20	22			40953	40979	41965	47091	26	5126
40953	44673	+	2	ORF33-ORF29a-ORF34-ORF35	Complex-Canonic	2	2			40953	40979	41965	44673	26	2708
41229	47091	+	7	ORF29a-ORF34-ORF35-ORF36-ORF37	Complex-Canonic		3			41229	41838	42860	47091	609	4231
41991	42296	+	543	ORF29a	Antisense-intragenic-Canonic	225	374	17	31.9412
42789	47091	+	39	ORF34-ORF35-ORF36-ORF37	Policistronic-Canonic	25	29			42789	42859	43824	47091	70	3267
42789	46197	+	4	ORF34-ORF35-ORF36	Policistronic-Canonic	3	3			42789	42859	43824	46197	70	2373
42789	44886	+	2	ORF34-ORF35	Policistronic-Canonic	2	2			42789	42859	43824	44886	70	1062
43194	43074	-	183	ORF34	Antisense-intragenic-Canonic	74	75	37.5	91.5
44261	43074	-	8	ORF34-ORF35-ORF36	Antisense-Canonic	6	6	2	2
44190	43074	-	6	ORF34-ORF35	Antisense-Canonic	2	4	2	3
48423	43074	-	1	ORF35-ORF36-ORF37-ORF38-ORF39	Complex-Canonic	2	2			48423	48377	47253	43074	46	4179
43720	47091	+	132	ORF35-ORF36-ORF37	Policistronic-Canonic	242	277			43720	43793	44263	47091	73	2828
43720	44886	+	12	ORF35	Monocistronic-Canonic	13	14			43720	43793	44263	44886	73	623
43720	45752	+	7	ORF35-ORF36	Policistronic-Canonic	13	13			43720	43793	44263	45752	73	1489
44126	47091	+	205	ORF36-ORF37	Policistronic-Canonic	17	253			44126	44199	45446	47091	73	1645
44126	46256	+	9	ORF36	Monocistronic-Canonic	20	22			44126	44199	45446	46256	73	810
46936	44674	-	8	ORF37	Antisense-Canonic	5	6	0.0237154	0.039
45998	44674	-	4	ORF36-ORF37	Antisense-Canonic		3	0.0118577	0.0195122
45354	47091	+	706	ORF37	Monocistronic-Canonic	17	1036			45354	45459	46907	47091	105	184
45354	48009	+	1	ORF37-ORF38	Policistronic-Canonic		2			45354	45459	46907	48009	105	1102
46936	46255	-	20	ORF37-ORF38	Antisense-Canonic	22	26	13	20
48423	46255	-	7	ORF38-ORF39	Complex-Canonic	43	44			48423	48377	47253	46255	46	998
46637	50406	+	4	ORF38-ORF39-ORF40	Complex-Canonic	9	10			46637	46862	47194	50406	225	3212
48423	47088	-	637	ORF39	Monocistronic-Canonic	6551	6843			48423	48377	47253	47088	46	165
47809	48009	+	8	ORF39	Antisense-intragenic-Canonic		9	0.00131521	0.0125589
48328	50406	+	34	ORF40	Monocistronic-Canonic	33	39			48328	48483	50375	50406	155	31
50020	49829	-	32	ORF40	Antisense-intragenic-Canonic		19	0.487179	0.128514
50078	55189	+	2	ORF42-ORF43-ORF44	Complex-Canonic					50078	50367	51188	55189	289	4001
51205	50347	-	591	ORF42	Monocistronic-Canonic	873	946			51205	51188	50367	50347	17	20
53158	50347	-	319	ORF42-ORF43	Policistronic-Canonic	289	302			53158	52538	51127	50347	620	780
55804	50347	-	8	ORF42-ORF43-ORF44-ORF45	Complex-Canonic	4	4			55804	55778	55203	50347	26	4856
57024	50347	-	1	ORF42-ORF43-ORF44-ORF45-ORF46-ORF47	Complex-Canonic					57024	56989	56549	50347	35	6202
58576	50347	-	1	ORF42-ORF43-ORF44-ORF45-ORF46-ORF47-ORF48	Complex-Canonic					58576	58560	57034	50347	16	6687
62956	50347	-	1	ORF42-ORF43-ORF44-ORF45-ORF46-ORF47-ORF48-ORF49-ORF50-ORF52-G4-G5	Complex-Canonic		1			62956	62931	62557	50347	25	12210
53448	50467	-	12	ORF43	Monocistronic-Canonic	13	14			53448	52538	51127	50467	910	660
51545	52724	+	22	ORF43	Antisense-Canonic		22	1.57143	1.83333
51545	52239	+	13	ORF43	Antisense-intragenic-Canonic		13	0.928571	1.08333
52720	55189	+	81	ORF44	Monocistronic-Canonic	164	173			52720	52829	55165	55189	109	24
52804	62501	+	1	ORF44-ORF45-ORF46-ORF47-ORF48-ORF49-ORF50-G4-G5	Complex-Canonic					52804	52829	55165	62501	25	7336
53523	57975	+	6	ORF45-ORF46-ORF47	Policistronic-Canonic					53523	55203	55778	57975	1680	2197
53523	62501	+	5	ORF45-ORF46-ORF47-ORF48-ORF49-ORF50-G4-G5	Complex-Canonic		1			53523	55203	55778	62501	1680	6723
53523	64802	+	1	ORF45-ORF46-ORF47-ORF48-ORF49-ORF50-ORF52-ORF53-ORF54-G4-G5	Complex-Canonic					53523	55203	55778	64802	1680	9024
54865	54418	-	11	ORF44	Antisense-intragenic-Canonic	27	39	0.225434	0.135802
55804	55188	-	11052	ORF45	Monocistronic-Canonic	9946	10999			55804	55778	55203	55188	26	15
57024	55188	-	4108	ORF45-ORF46-ORF47	Policistronic-Canonic	2979	3309			57024	56989	56549	55188	35	1361
58576	55188	-	2948	ORF45-ORF46-ORF47-ORF48	Policistronic-Canonic	2986	3159			58576	58560	57034	55188	16	1846
56656	55188	-	428	ORF45-ORF46	Policistronic-Canonic	282	456			56656	56547	55789	55188	109	601
62956	55188	-	158	ORF45-ORF46-ORF47-ORF48-ORF49-ORF50-ORF52-G4-G5	Complex-Canonic	31	33			62956	62931	62557	55188	25	7369
59777	55188	-	36	ORF45-ORF46-ORF47-ORF48-ORF49	Policistronic-Canonic	24	47			59777	59661	58771	55188	116	3583
63772	55188	-	4	ORF45-ORF46-ORF47-ORF48-ORF49-ORF50-ORF52-ORF53-G4-G5	Complex-Canonic		7			63772	62931	62557	55188	841	7369
65480	55188	-	2	ORF45-ORF46-ORF47-ORF48-ORF49-ORF50-ORF52-ORF53-ORF54-ORF55-G4-G5	Complex-Canonic					65480	62931	62557	55188	2549	7369
57024	55394	-	5	ORF46-ORF47	Policistronic-Canonic	4	8			57024	56989	56549	55394	35	1155
58576	55394	-	1	ORF46-ORF47-ORF48	Policistronic-Canonic	6	8			58576	58560	57034	55394	16	1640
58576	56923	-	3	ORF48	Monocistronic-Canonic		3			58576	58560	57034	56923	16	111
57775	57975	+	303	ORF48	Antisense-intragenic-Canonic	205	214	71.3333	101
57775	62501	+	6	ORF49-ORF50-G4-G5	Complex-Canonic		2			57775	58771	59661	62501	996	2840
57775	64802	+	1	ORF49-ORF50-ORF52-ORF53-ORF54-G4-G5	Complex-Canonic					57775	58771	59661	64802	996	5141
58129	69663	+	2	ORF49-ORF50-ORF52-ORF53-ORF54-ORF55-ORF56-ORF57-G4-G5	Complex-Canonic					58129	58771	59661	69663	642	10002
59777	58746	-	1439	ORF49	Monocistronic-Canonic	1451	2237			59777	59661	58771	58746	116	25
62956	58746	-	765	ORF49-ORF50-ORF52-G4-G5	Complex-Canonic	380	392			62956	62931	62557	58746	25	3811
63772	58746	-	37	ORF49-ORF50-ORF52-ORF53-G4-G5	Complex-Canonic	85	116			63772	63738	63004	58746	34	4258
65480	58746	-	9	ORF49-ORF50-ORF52-ORF53-ORF54-ORF55-G4-G5	Complex-Canonic	4	4			65480	63738	63004	58746	1742	4258
62435	58746	-	1	ORF49-ORF50-G5	Complex-Canonic	36	92			62435	59661	58771	58746	2774	25
59703	62501	+	14	ORF50-G4-G5	Policistronic-Canonic		16			59703	59759	61558	62501	56	943
63772	61309	-	3	ORF52-ORF53-G4-G5	Complex-Canonic		13			63772	63738	63004	61309	34	1695
62956	61435	-	11	ORF52-G4-G5	Complex-Canonic		6			62956	62931	62557	61435	25	1122
61672	62501	+	66	G4-G5	Policistronic-Canonic	134	161			61672	62158	62460	62501	486	41
61672	64802	+	3	ORF52-ORF53-ORF54-G4-G5	Complex-Canonic	7	6			61672	62557	62931	64802	885	1871
61990	62501	+	116	G4	Monocistronic-Canonic	88	132			61990	62158	62460	62501	168	41
61990	64802	+	4	ORF52-ORF53-ORF54-G4	Complex-Canonic		3			61990	62557	62931	64802	567	1871
62956	62082	-	104	ORF52-G4	Complex-Canonic	78	89			62956	62931	62557	62082	25	475
63789	62082	-	1	ORF52-ORF53-G4	Complex-Canonic	6	10			63789	63738	63004	62082	51	922
62167	64802	+	1	ORF52-ORF53-ORF54	Complex-Canonic		4			62167	62557	62931	64802	390	1871
62435	62178	-	1	G4	Antisense-intragenic-Canonic	1	4	0.030303	0.0152
62956	62500	-	59357	ORF52	Monocistronic-Canonic	50387	51811			62956	62931	62557	62500	25	57
63772	62500	-	1022	ORF52-ORF53	Policistronic-Canonic	5521	7255			63772	63738	63004	62500	34	504
65480	62500	-	29	ORF52-ORF53-ORF54-ORF55	Complex-Canonic		40			65480	65439	64792	62500	41	2292
62965	64802	+	14	ORF53-ORF54	Complex-Canonic	21	25			62965	63004	63738	64802	39	1064
63603	64802	+	1496	ORF54	Monocistronic-Canonic	2651	2722			63603	63820	64758	64802	217	44
63697	69663	+	14	ORF54-ORF55-ORF56-ORF57	Complex-Canonic	4	5			63697	63820	64758	69663	123	4905
63697	67917	+	2	ORF54-ORF55	Complex-Canonic	2	3			63697	63820	64758	67917	123	3159
63981	69663	+	5	ORF55-ORF56-ORF57	Complex-Canonic	3	4			63981	64792	65439	69663	811	4224
65480	64750	-	1714	ORF55	Monocistronic-Canonic	1163	1682			65480	65439	64792	64750	41	42
65411	69663	+	20	ORF56-ORF57	Policistronic-Canonic	22	27			65411	65421	67955	69663	10	1708
66852	66256	-	15	ORF56	Antisense-intragenic-Canonic		13	0.481481	0.75
68780	67570	-	6	ORF56-ORF57	Antisense-Canonic		11	0.407407	0.3
68000	69663	+	407	ORF57	Monocistronic-Canonic	261	617			68000	68269	69579	69663	269	84
72099	69875	-	17101	ORF58-ORF59	Policistronic-Canonic	17779	18174			72099	72046	70949	69875	53	1074
71120	69875	-	1419	ORF58	Monocistronic-Canonic		2586			71120	70934	69882	69875	186	7
73126	69875	-	1309	ORF58-ORF59-ORF60	Policistronic-Canonic	1780	1906			73126	73075	72158	69875	51	2283
75521	69875	-	766	ORF58-ORF59-ORF60-ORF61	Policistronic-Canonic	587	663			75521	75393	73096	69875	128	3221
76503	69875	-	244	ORF58-ORF59-ORF60-ORF61-ORF62	Policistronic-Canonic	322	344			76503	76382	75393	69875	121	5518
89682	69875	-	5	ORF58-ORF59-ORF60-ORF61-ORF62-ORF63-ORF64-ORF65-ORF66-ORF67-ORF67A	Complex-Canonic		2			89682	89623	89339	69875	59	19464
86755	69875	-	1	ORF58-ORF59-ORF60-ORF61-ORF62-ORF63	Complex-Canonic					86755	76382	75393	69875	10373	5518
72099	70715	-	3277	ORF59	Monocistronic-Canonic	3937	4019			72099	72046	70949	70715	53	234
73126	70715	-	236	ORF59-ORF60	Policistronic-Canonic	344	372			73126	73075	72158	70715	51	1443
75521	70715	-	171	ORF59-ORF60-ORF61	Policistronic-Canonic	177	204			75521	75393	73096	70715	128	2381
76503	70715	-	42	ORF59-ORF60-ORF61-ORF62	Policistronic-Canonic	63	68			76503	76382	75393	70715	121	4678
83943	70715	-	1	ORF59-ORF60-ORF61-ORF62-ORF63	Complex-Canonic					83943	76382	75393	70715	7561	4678
71339	74960	+	3	ORF60	Antisense-Canonic		3	0.00806452	0.0127119
73126	71488	-	2	ORF60	Monocistronic-Canonic	4	4			73126	73075	72158	71488	51	670
75521	72696	-	164	ORF61	Monocistronic-Canonic	234	271			75521	75393	73096	72696	128	400
76503	72696	-	87	ORF61-ORF62	Policistronic-Canonic	215	229			76503	76382	75393	72696	121	2697
89682	73203	-	1	ORF62-ORF63-ORF64-ORF65-ORF66-ORF67-ORF67A	Complex-Canonic					89682	89623	89339	73203	59	16136
76503	74355	-	14	ORF62	Monocistronic-Canonic	44	51			76503	76382	75393	74355	121	1038
76276	79613	+	43	ORF63	Monocistronic-Canonic	49	51			76276	76384	79134	79613	108	479
89682	77226	-	761	ORF64-ORF65-ORF66-ORF67-ORF67A	Complex-Canonic	9	11			89682	89623	89339	77226	59	12113
81013	77226	-	132	ORF63-ORF64	Antisense-Canonic	88	255		4.71429
77641	77226	-	74	ORF63	Antisense-intragenic-Canonic	119	383	7.5098	1.72093
87628	77226	-	25	ORF64-ORF65	Complex-Canonic		5			87628	87423	87019	77226	205	9793
89490	77226	-	9	ORF64-ORF65-ORF66-ORF67	Complex-Canonic		1			89490	89367	88585	77226	123	11359
89269	77226	-	3	ORF64-ORF65-ORF66	Complex-Canonic		1			89269	88615	87413	77226	654	10187
92332	77226	-	2	ORF64-ORF65-ORF66-ORF67-ORF67A-ORF68-ORF69	Complex-Canonic		3			92332	89623	89339	77226	2709	12113
91889	77226	-	1	ORF64-ORF65-ORF66-ORF67-ORF67A-ORF68	Complex-Canonic					91889	89623	89339	77226	2266	12113
79021	87021	+	28	ORF64	Monocistronic-Canonic	12	15			79021	79137	86927	87021	116	94
81013	80657	-	25	ORF64	Antisense-intragenic-Canonic		18	1.2	0.892857
84513	92030	+	1	ORF65-ORF66-ORF67-ORF67A-ORF68-ORF69	Complex-Canonic					84513	87019	87423	92030	2506	4607
89682	86944	-	65034	ORF65-ORF66-ORF67-ORF67A	Policistronic-Canonic	29855	30699			89682	89623	89339	86944	59	2395
87628	86944	-	10136	ORF65	Monocistronic-Canonic		14500			87628	87423	87019	86944	205	75
88867	86944	-	1057	ORF65-ORF66	Policistronic-Canonic		1745			88867	88615	87413	86944	252	469
89490	86944	-	1001	ORF65-ORF66-ORF67	Policistronic-Canonic		1985			89490	89367	88585	86944	123	1641
92064	86944	-	14	ORF65-ORF66-ORF67-ORF67A-ORF68-ORF69	Complex-Canonic		364			92064	89623	89339	86944	2441	2395
91588	86944	-	6	ORF65-ORF66-ORF67-ORF67A-ORF68	Complex-Canonic		138			91588	89623	89339	86944	1965	2395
89682	87841	-	6828	ORF67-ORF67A	Policistronic-Canonic	91	100			89682	89623	89339	87841	59	1498
89490	87841	-	112	ORF67	Monocistronic-Canonic		12			89490	89367	88585	87841	123	744
91588	87841	-	6	ORF67-ORF67A-ORF68	Complex-Canonic					91588	89623	89339	87841	1965	1498
92064	87841	-	4	ORF67-ORF67A-ORF68-ORF69	Complex-Canonic		2			92064	89623	89339	87841	2441	1498
89682	88668	-	876	ORF67A	Monocistronic-Canonic	681	709			89682	89623	89339	88668	59	671
92064	88668	-	3	ORF67A-ORF68-ORF69	Complex-Canonic		16			92064	89623	89339	88668	2441	671
89655	92030	+	199	ORF68-ORF69	Policistronic-Canonic	412	451			89655	89734	91092	92030	79	938
89655	91267	+	2	ORF68	Monocistronic-Canonic	4	5			89655	89734	91092	91267	79	175
91064	90665	-	232	ORF68	Antisense-intragenic-Canonic		2593	518.6	116
92064	90665	-	189	ORF69	Antisense-Canonic		8739	1.55305	0.265449
91588	90665	-	146	ORF68-ORF69	Antisense-Canonic		2275	5.04435	0.733668
94634	90718	-	2	ORF69-ORF72-G2	Complex-Canonic					94634	94570	93857	90718	64	3139
91045	92030	+	712	ORF69	Monocistronic-Canonic	5324	5627			91045	91096	92010	92030	51	20
92707	91264	-	2	Orilyt-R	raRNA-Canonic	49	86
92707	91846	-	95	Orilyt-R	raRNA-Canonic	5242	7831
92062	92148	+	28	Orilyt-R	raRNA-Canonic		3
92729	92548	-	20	Orilyt-R	raRNA-Canonic	26131	32045
92965	92841	-	12	Orilyt-R	raRNA-Canonic		4
93217	92940	-	40	Orilyt-R	raRNA-Canonic	31	38
93288	95037	+	8	ORF72-G2	Complex-Canonic	23	39			93288	93857	94570	95037	569	467
93288	94529	+	8	G2	Monocistronic-Canonic	9	14			93288	93446	93823	94529	158	706
93288	99545	+	3	ORF73-ORF16-ORF74-ORF72-G2	Complex-Canonic	1	4			93288	95293	96933	99545	2005	2612
94634	93802	-	3412	ORF72	Monocistronic-Canonic	2181	2439			94634	94570	93857	93802	64	55
95481	93802	-	2311	ORF16-ORF72	Policistronic-Canonic	1694	1955			95481	95293	94763	93802	188	961
102875	93802	-	104	ORF73-ORF16-ORF74-ORF75-ORF72	Complex-Canonic	9	19			102875	102869	99000	93802	6	5198
98187	93802	-	73	ORF73-ORF16-ORF72	Policistronic-Canonic	40	45			98187	96933	95293	93802	1254	1491
101709	93802	-	7	ORF73-ORF16-ORF74-ORF72	Complex-Canonic		7			101709	96933	95293	93802	4776	1491
93961	99545	+	1	ORF73-ORF16-ORF74	Complex-Canonic					93961	95293	96933	99545	1332	2612
94324	95037	+	20	ORF16-ORF72	Antisense-Canonic	32	37	0.0189258	0.00865426
94324	94529	+	14	ORF72	Antisense-intragenic-Canonic	19	23	0.00943009	0.00410317
94720	94961	+	30	ORF16	Antisense-Canonic	25	30	0.0153453	0.0129814
98187	94934	-	23	ORF73	Monocistronic-Canonic	9	14			98187	96933	95293	94934	1254	359
101490	94934	-	1	ORF73-ORF74	Complex-Canonic		1			101490	96933	95293	94934	4557	359
102875	94958	-	6	ORF73-ORF74-ORF75	Complex-Canonic	2	3			102875	102869	99000	94958	6	4042
94969	95073	+	15	ORF16	Antisense-intragenic-Canonic	1	7	0.00358056	0.0064907
94969	99545	+	13	ORF73-ORF74	Complex-Canonic	5	5			94969	95293	96933	99545	324	2612
95356	95628	+	15	ORF73	Antisense-intragenic-Canonic		6	0.428571	0.652174
97586	99545	+	20	ORF74	Monocistronic-Canonic	24	27			97586	97891	98955	99545	305	590
102875	97868	-	12	ORF74-ORF75	Complex-Canonic	17	23			102875	102869	99000	97868	6	1132
98187	98004	-	19	ORF74	Antisense-intragenic-Canonic		26	0.962963	0.95
102875	98974	-	48746	ORF75	Monocistronic-Canonic	33471	34367			102875	102869	99000	98974	6	26
103374	98974	-	10	ORF75-G1-G12	Complex-Canonic	1717	3835			103374	102869	99000	98974	505	26
103162	98974	-	3	ORF75-G1	Complex-Canonic	39	150			103162	102869	99000	98974	293	26
102160	102627	+	1	ORF75	Antisense-intragenic-Canonic		2	5.81954e-05	2.05145e-05

## Sheet: C
Gene	Transcript	Start/Stop	Strand	Hybridization energy (ΔG)	Transcript	Start/Stop	Strand	Hybridization energy (ΔG)	Transcript	Start/Stop	Strand	Hybridization energy (ΔG)
ORF9	raRNA1	17869-18983	-	-30.848 kcal/mol					raRNA3	17869-18168	-	-31.0542 kcal/mol
ORF50	raRNA1	17869-18983	-	-30.5133 kcal/mol
ORF64	raRNA1	17869-18983	-	-35.2675 kcal/mol	raRNA2	16069-18652	-	-34.1879 kcal/mol	raRNA3	17869-18168	-	-35.5468 kcal/mol
ORF73	raRNA1	17869-18983	-	-30.659 kcal/mol					raRNA3	17869-18168	-	-30.1451 kcal/mol
