# Supplementary material for: Long-read transcriptomics of caviid gammaherpesvirus 1: compiling a comprehensive RNA atlas
Source: mSystems. 2025 Feb 27;10(3):e01678-24. doi: 10.1128/msystems.01678-24 (PMC11915868; doi:10.1128/msystems.01678-24)
Supplement: Table S7 — Access identifiers for fastq files generated by long-read sequencing, available in the ENA database. [file msystems.01678-24-s0008.xlsx]

## Sheet: GPHLV ENA files
Supplemental Table 7. Access identifiers for fastq files generated by long-read sequencing, available in the European Nucleotide Archive (ENA) database.
ENA Study ID	ENA Sample ID	Name of runs	ENA run id	Name of files	Uploaded file format
PRJEB80811	ERS21116662	GPHLV_dcDNA_4h_1	ERR13758517	Guinea_pig_herpes_like_virus_4hpi_1	FASTQ
		GPHLV_dcDNA_4h_2	ERR13759304	Guinea_pig_herpes_like_virus_4hpi_2	FASTQ
		GPHLV_dcDNA_4h_3	ERR13759308	Guinea_pig_herpes_like_virus_4hpi_3	FASTQ
	ERS21116663	GPHLV_dcDNA_8h_1	ERR13759314	Guinea_pig_herpes_like_virus_8hpi_1	FASTQ
		GPHLV_dcDNA_8h_2	ERR13759318	Guinea_pig_herpes_like_virus_8hpi_2	FASTQ
		GPHLV_dcDNA_8h_3	ERR13759365	Guinea_pig_herpes_like_virus_8hpi_3	FASTQ
	ERS21116664	GPHLV_dcDNA_16h_1	ERR13759382	Guinea_pig_herpes_like_virus_16hpi_1	FASTQ
		GPHLV_dcDNA_16h_2	ERR13759444	Guinea_pig_herpes_like_virus_16hpi_2	FASTQ
		GPHLV_dcDNA_16h_3	ERR13759460	Guinea_pig_herpes_like_virus_16hpi_3	FASTQ
	ERS21116665	GPHLV_dcDNA_24h_1	ERR13759512	Guinea_pig_herpes_like_virus_24hpi_1	FASTQ
		GPHLV_dcDNA_24h_2	ERR13759534	Guinea_pig_herpes_like_virus_24hpi_2	FASTQ
		GPHLV_dcDNA_24h_3	ERR13761075	Guinea_pig_herpes_like_virus_24hpi_3	FASTQ
	ERS21116666	GPHLV_dcDNA_48h_1	ERR13762939	Guinea_pig_herpes_like_virus_48hpi_1	FASTQ
		GPHLV_dcDNA_48h_2	ERR13762941	Guinea_pig_herpes_like_virus_48hpi_2	FASTQ
		GPHLV_dcDNA_48h_3	ERR13762945	Guinea_pig_herpes_like_virus_48hpi_3	FASTQ
	ERS21116667	GPHLV_dcDNA_72h_1	ERR13762948	Guinea_pig_herpes_like_virus_48hpi_1	FASTQ
		GPHLV_dcDNA_72h_2	ERR13762950	Guinea_pig_herpes_like_virus_48hpi_1	FASTQ
		GPHLV_dcDNA_72h_3	ERR13762953	Guinea_pig_herpes_like_virus_48hpi_1	FASTQ
	ERS21116668	GPHLV_dcDNA_96h_1	ERR13765070	Guinea_pig_herpes_like_virus_48hpi_1	FASTQ
		GPHLV_dcDNA_96h_2	ERR13762956	Guinea_pig_herpes_like_virus_48hpi_1	FASTQ
		GPHLV_dcDNA_96h_3	ERR13762960	Guinea_pig_herpes_like_virus_48hpi_1	FASTQ
	ERS21116669	GPHLV_dcDNA_120h_1	ERR13762962	Guinea_pig_herpes_like_virus_48hpi_1	FASTQ
		GPHLV_dcDNA_120h_2	ERR13762964	Guinea_pig_herpes_like_virus_48hpi_1	FASTQ
		GPHLV_dcDNA_120h_3	ERR13762965	Guinea_pig_herpes_like_virus_48hpi_1	FASTQ
	ERS21116670	GPHLV_dRNA	ERR13762966	Guinea_pig_herpes_like_virus_dRNA	FASTQ

## Sheet: sampleIDs
Sample	ERS21116662	GPHLV_dcDNA_4h
Sample	ERS21116663	GPHLV_dcDNA_8h
Sample	ERS21116664	GPHLV_dcDNA_16h
Sample	ERS21116665	GPHLV_dcDNA_24h
Sample	ERS21116666	GPHLV_dcDNA_48h
Sample	ERS21116667	GPHLV_dcDNA_72h
Sample	ERS21116668	GPHLV_dcDNA_96h
Sample	ERS21116669	GPHLV_dcDNA_120h
Sample	ERS21116670	GPHLV_dRNA
